# Supplementary material for: Change in BMI and Fitness among Primary School Children in Austria: A 24-Month Follow-Up Study of 303 Children Measured before and during the Ongoing COVID-19 Pandemic
Source: Sports (Basel). 2022 May 19;10(5):78. doi: 10.3390/sports10050078 (PMC9147516; doi:10.3390/sports10050078)
Supplement: Supplementary file 1 [file sports-10-00078-s001.zip]

Archive with 1 entries (1 files):
- sports-1717701-supplementary.pdf
